# Supplementary material for: Genome survey sequencing for the characterization of genetic background of Dracaena cambodiana and its defense response during dragon’s blood formation
Source: PLoS One. 2018 Dec 14;13(12):e0209258. doi: 10.1371/journal.pone.0209258 (PMC6294377; doi:10.1371/journal.pone.0209258)
Supplement: S1 Table — (XLSX) [file pone.0209258.s003.xlsx]

## Sheet: Sheet1
S1 Table. Sequences of specific primers used for real-time quantitative PCR
Gene ID	Sense Primer	Antisense Primer
β-actin	ACCGAGAGAGGGTACTCATT	CCAGCTCCTGCTCGTAATC
comp111626_c0_seq1	TGACTCTTGGATGGGCTGTT	TCAACCTCAAACCCGATCG
comp81525_c0_seq1	GCTGGTCAGATTTGTGCGAT	CTCATCGCCCTCCACTCTAG
comp103400_c0_seq1	GTCACTTATCTGCACGGCTG	GGAATCAGCATCGGGAGTCT
comp98030_c0_seq1	CCCAATACGATCCGCAACTC	CTACTGAACAACCCCGGTCT
comp107498_c0_seq1	TGCATGCCTCGTCTTTTCAC	CGGGTACGCTTGTTCTGAAG
comp102963_c0_seq2	TAAAGGCCTCAGAGCTTGGATC	GCCAATCGACACATAACCCC
comp68319_c0_seq1	TGCTCACAGAGACCCATGTT	GTTTGGGTTGAGAGCGTGAG
comp101180_c0_seq1	GGTTGGTGAAGGAGTTGCAG	CTGATGTTGTTGCCTTGGCT
comp107093_c0_seq1	TGCTAGCGATGGTAAGGAGG	GCTCTTCAAGACGCTCAAGG
comp45990_c0_seq1	TCTTCACACCAGCTGACGAT	TTCCGTTGCCGTTGATGAG
comp43483_c0_seq1	GCCGACCCATTTGATCAGAC	GAAGCTGGTGACGAAATGGG
comp91807_c0_seq1	GAGAACAGAGAGGCAGTCACC	CCGCAACTACCACTTCCTCT
comp48278_c0_seq1	TGACAAGGATGGTGGAAGGT	GACAAAACCAGGCTTGCCAT
comp103356_c0_seq1	GACACCACTGACCTCACTCAG	GTTGAACTTGCAGTGAGGGG
comp87542_c0_seq1	GGAGCTGCTCGATCATTTGG	GGGAACGATGGATTGCTGAC
