# Supplementary material for: Genome survey sequencing for the characterization of genetic background of Dracaena cambodiana and its defense response during dragon’s blood formation
Source: PLoS One. 2018 Dec 14;13(12):e0209258. doi: 10.1371/journal.pone.0209258 (PMC6294377; doi:10.1371/journal.pone.0209258)
Supplement: S2 Table — (XLS) [file pone.0209258.s004.xls]

## Sheet: aa
S2 Table. Occurrence of SSR motifs in Genome Survey to D.cambodiana.
SSR Motif	Number of repeats
	5	6	7	8	9	10	11	12	13	14	15	16	17	18	19	20	21	22	23	24	25	26	27	28	29	30	31	32	33	34	35	36	37	38	39	40	41	42	43	44	45	46	47	48	49	50	51	52	53
A/T	-	-	-	-	-	61668	30123	18969	13645	10367	8741	6599	4213	2754	1835	1307	971	717	532	394	290	232	215	156	120	100	101	76	79	77	65	53	36	48	30	36	53	26	33	37	25	27	24	26	29	34	27	24	25
C/G	-	-	-	-	-	678	576	401	273	192	146	133	143	122	153	113	130	91	111	103	81	93	64	51	57	45	49	34	35	38	27	28	16	22	16	11	18	16	12	7	14	10	6	9	12	15	7	8	10
AC/GT	-	4398	2920	1986	1155	660	439	307	237	186	139	92	87	60	57	36	26	22	12	7	6	4	1	5	4	2	6
AG/CT	-	7487	4726	3593	2625	1909	1343	1119	925	962	832	731	608	455	405	351	264	187	150	95	102	64	63	49	35	61	14
AT/AT	-	6772	4249	3085	2067	1339	935	664	552	486	486	424	412	350	285	238	145	111	68	37	23	14	8	4	2	8	7	2
CG/CG	-	131	64	32	15	4	4	1	1
AAC/GTT	2291	915	375	153	76	25	14	2	2	3							1
AAG/CTT	3061	1164	607	362	231	124	78	39	13	7	4						1
AAT/ATT	4119	2253	1236	708	563	457	397	294	276	201	151	97	75	39	32	46	10
ACC/GGT	262	99	48	31	16	5	6	2	2
ACG/CGT	70	29	12	8	4
ACT/AGT	237	75	21	11	8	1	1
AGC/CTG	703	263	121	82	26	10	3
AGG/CCT	778	333	167	97	51	14	5	4			1
ATC/ATG	936	408	174	103	44	19	15	7	2	2
CCG/CGG	414	155	89	33	19	4	2
AAAC/GTTT	52	17	1	2
AAAG/CTTT	202	77	25	10	5	1	2
AAAT/ATTT	1717	567	208	61	31	6	1		2			1
AACC/GGTT	10	2
AACT/AGTT	10	1	1
AAGC/CTTG	12		1
AAGG/CCTT	5				1
AAGT/ACTT	1		1
AATC/ATTG	11	1	2
AATG/ATTC	10	3	1
AATT/AATT	166	80	17	11	2
ACAG/CTGT	2	3
ACAT/ATGT	458	240	138	88	41	26	10	5	5	1	4	1
ACCC/GGGT	21	9	1
ACCG/CGGT	2		1
ACCT/AGGT	4
ACGC/CGTG	22	5
ACGG/CCGT	13	6
ACGT/ACGT	3	4	1		1
ACTC/AGTG	6	2
ACTG/AGTC	2	1
AGAT/ATCT	22	19	9	1	2		1
AGCC/CTGG	9		1
AGCG/CGCT	5	5
AGCT/AGCT	9	2	1
AGGC/CCTG	5	3					1
AGGG/CCCT	135	33	13	3	1
ATCC/ATGG	6	1	2	1
ATCG/ATCG	2	2
ATGC/ATGC	37	12	6
CCCG/CGGG	5
AAAAC/GTTTT	30	5	1
AAAAG/CTTTT	129	29	4			1
AAAAT/ATTTT	268	51	14	5
AAACC/GGTTT	4	1	1
AAACG/CGTTT	1
AAACT/AGTTT	1
AAAGC/CTTTG	3	2
AAATC/ATTTG	37	14	3	1
AAATT/AATTT	13	1
AACAT/ATGTT	1
AACCC/GGGTT	4
AACCG/CGGTT	25	2
AACTC/AGTTG	1	2
AAGAG/CTCTT	11		2
AAGCC/CTTGG	1	2
AAGCT/AGCTT	2
AAGGC/CCTTG	1
AAGGG/CCCTT	1	1
AAGTG/ACTTC	1
AATAC/ATTGT	2						1
AATAG/ATTCT	1
AATAT/ATATT	20	5	3		2
AATCC/ATTGG	4	1
AATCG/ATTCG	1
AATCT/AGATT	19	4	3	1	2
AATGC/ATTGC	3
AATGG/ATTCC		1			3
ACACC/GGTGT	1
ACAGC/CTGTG	1
ACATC/ATGTG	2
ACCCC/GGGGT	6	1	1
ACCCG/CGGGT	4	2
ACCGG/CCGGT	1
ACCTC/AGGTG	2
ACGAG/CGTCT	3
ACGGC/CCGTG	2
ACTCC/AGTGG	2
ACTCT/AGAGT	2
ACTGC/AGTGC	1
AGAGG/CCTCT	15	3
AGATC/ATCTG	1
AGATG/ATCTC	3	2
AGCCC/CTGGG	7
AGCCG/CGGCT		1
AGCTC/AGCTG	2
AGGAT/ATCCT	2	1
AGGCC/CCTGG	1
AGGCG/CCTCG	4
AGGGC/CCCTG	1
AGGGG/CCCCT	15	1
ATATC/ATATG		1
ATCCC/ATGGG	1
ATGCC/ATGGC	1
CCCCG/CGGGG		1
CCCGG/CCGGG	3
AAAAAC/GTTTTT	10			1
AAAAAG/CTTTTT	38	5
AAAAAT/ATTTTT	31	3	1	1
AAAACC/GGTTTT	2
AAAACT/AGTTTT	1
AAAAGC/CTTTTG	2
AAAATC/ATTTTG	2	1
AAACCC/GGGTTT	4
AAACCG/CGGTTT	2
AAACTC/AGTTTG	1
AAAGAG/CTCTTT	1
AAAGAT/ATCTTT	1
AAAGCG/CGCTTT	1
AAAGGG/CCCTTT	1
AAATAC/ATTTGT	1
AAATAT/ATATTT	2	1
AAATCC/ATTTGG	1
AAATCG/ATTTCG	1
AAATTC/AATTTG	1
AACACC/GGTGTT		1
AACCAC/GGTTGT	1	1
AACCCC/GGGGTT	2	2
AACCCG/CGGGTT	1				1	1
AACCCT/AGGGTT	16	2	4	1	2	1
AACCTC/AGGTTG	1
AACCTG/AGGTTC		1
AACGAC/CGTTGT	1
AACGCC/CGTTGG	1
AACGGG/CCCGTT	1
AACTCC/AGTTGG	1
AACTCT/AGAGTT	1
AACTGC/AGTTGC	1
AAGAGG/CCTCTT	4	1
AAGATG/ATCTTC	3
AAGCAG/CTGCTT	2
AAGCCC/CTTGGG	2
AAGCCG/CGGCTT	1
AAGGAG/CCTTCT	4
AAGGGC/CCCTTG	1	1
AAGGGG/CCCCTT	1	1
AAGTCC/ACTTGG	1
AAGTGG/ACTTCC	2	1	1
AATAGT/ACTATT	3	1
AATATT/AATATT	1
AATCAT/ATGATT	1
AATCCC/ATTGGG		1
AATCCG/ATTCGG			1
AATCCT/AGGATT	2
AATCTG/AGATTC		1
AATGAG/ATTCTC	1
AATGAT/ATCATT						1
AATGCT/AGCATT		1
AATGGC/ATTGCC	3
AATTAG/AATTCT	2
AATTAT/AATTAT	1	1
ACACAT/ATGTGT	2			1		1
ACACCC/GGGTGT	5
ACACGC/CGTGTG	2
ACAGCC/CTGTGG	1
ACATAT/ATATGT	21	6	3			1
ACATGC/ATGTGC	1
ACATGG/ATGTCC	1
ACATGT/ACATGT	1
ACCAGC/CTGGTG	3
ACCATC/ATGGTG			1
ACCCCC/GGGGGT	5
ACCCCG/CGGGGT	2
ACCCGC/CGGGTG	2
ACCCTG/AGGGTC	1		1
ACCGCC/CGGTGG	4
ACCTCC/AGGTGG	3
ACCTGC/AGGTGC	1
ACGATC/ATCGTG	1
ACGCCC/CGTGGG	1
ACGCGC/CGCGTG	2
ACGGCG/CCGTCG	1
ACTCCC/AGTGGG	1
ACTGGC/AGTGCC		1
AGAGGC/CCTCTG	2
AGAGGG/CCCTCT	17	2
AGATAT/ATATCT	1		1
AGATGC/ATCTGC	1
AGATGG/ATCTCC	4	1
AGCAGG/CCTGCT	2
AGCATG/ATGCTC	1
AGCCAT/ATGGCT	1
AGCCCC/CTGGGG	2
AGCCCG/CGGGCT		1
AGCCCT/AGGGCT	1
AGCCGC/CGGCTG	1
AGCCGG/CCGGCT	2
AGCCTC/AGGCTG	3
AGCCTG/AGGCTC	2
AGCGGC/CCGCTG	1
AGCGGG/CCCGCT	2
AGCTCC/AGCTGG	1	1
AGGCCC/CCTGGG	1
AGGCGG/CCGCCT	1		2	1
AGGGCG/CCCTCG	5			1
AGGGGG/CCCCCT	9
ATCCCC/ATGGGG	1
ATCCCG/ATCGGG	1
ATGCCC/ATGGGC	1	1
CCCCCG/CGGGGG	2	1
CCCCGG/CCGGGG	2
CCCGCG/CGCGGG	1
[truncated: 11 more columns]
