# Supplementary material for: Genome survey sequencing for the characterization of genetic background of Dracaena cambodiana and its defense response during dragon’s blood formation
Source: PLoS One. 2018 Dec 14;13(12):e0209258. doi: 10.1371/journal.pone.0209258 (PMC6294377; doi:10.1371/journal.pone.0209258)
Supplement: S3 Table — (XLSX) [file pone.0209258.s005.xlsx]

## Sheet: Sheet1
S3 Table. Interactive supporting of predicted genes and transcripts in public RNA-seq under the indetify >50.
	Length	Number	Aligned number	Percentage
Transcripts in public RNA-seq supported by genes predicted	Total	198204	16260	0.082
	≥500	49008	8041	0.1641
	≥1000	16792	4918	0.2929
Genes predicted supported by public RNA-seq transcripts	Total	53700	22632	0.4456
	≥500	31347	13488	0.4303
	≥1000	10132	5063	0.4997
