# Supplementary material for: Genome survey sequencing for the characterization of genetic background of Dracaena cambodiana and its defense response during dragon’s blood formation
Source: PLoS One. 2018 Dec 14;13(12):e0209258. doi: 10.1371/journal.pone.0209258 (PMC6294377; doi:10.1371/journal.pone.0209258)
Supplement: S5 Table — (XLSX) [file pone.0209258.s007.xlsx]

## Sheet: Sheet1
S5 Table. The expression profiles (RPKM) of defense related genes after stem of Dracaena cambodiana injected by inducer
	id	0 day	3 day	6 day
pectinesterase	comp1046655_c0_seq1	0	0.558284	1.39043
	comp111626_c0_seq1	9.60795	25.8497	47.5851
	comp11674_c0_seq1	0	0	0.846622
	comp131283_c0_seq1	26.3987	13.3054	4.91628
	comp131385_c0_seq1	0.749576	8.38542	17.9112
	comp2048512_c0_seq1	0	0.27394	0.588326
	comp2277062_c0_seq1	0	0.10501	0.636776
	comp364374_c0_seq1	0.0255125	0.928412	2.10019
	comp36955_c0_seq1	0.183865	3.93092	2.85281
	comp49296_c0_seq1	0.573152	6.27776	7.54077
	comp60159_c0_seq1	0	0.695387	2.30006
	comp60159_c1_seq1	0	0.568292	0.936435
	comp74452_c0_seq2	0.237249	1.7299	2.15333
	comp83829_c0_seq1	0.0092909	4.06776	11.0599
	comp84128_c0_seq1	0.00906293	0.855429	2.98424
	comp86749_c0_seq2	0	0.343671	1.042
	comp90811_c0_seq1	0.114762	2.04462	1.61575
	comp90907_c0_seq1	12.1277	1.24303	1.19645
	comp91275_c0_seq1	0.210231	2.57006	3.10334
	comp95560_c0_seq1	73.755	564.77	566.137
	comp98764_c0_seq1	0.228277	2.41749	2.34897
pectate lyase	comp108417_c0_seq1	3.40769	138.858	81.1992
	comp1121393_c0_seq1	0.0992323	0	1.11198
	comp94760_c0_seq1	0	1.49158	4.48342
	comp98956_c0_seq2	0.0504443	5.22025	28.5462
cellulose	comp81525_c0_seq1	0.441928	2.17777	2.53958
Galactosidase(Gal)	comp103400_c0_seq1	0.0897646	1.99057	3.35296
	comp42006_c0_seq1	0	1.09306	0.929567
	comp82791_c0_seq2	0	3.25665	0.544081
	comp88100_c0_seq1	0	1.38475	2.67656
chitinase	comp102666_c1_seq1	0	5.11767	17.8141
	comp106063_c0_seq1	0.541866	14.6601	29.6977
	comp109622_c0_seq1	0.0574142	30.5891	74.7552
	comp2673397_c0_seq1	0.416279	0.304324	0
	comp339174_c0_seq1	0	2.5252	1.6326
	comp43391_c0_seq1	0.209239	466.063	1133.5
	comp92544_c0_seq1	0.0602225	9.93034	17.8315
	comp92544_c1_seq1	0	3.6857	7.40722
	comp95787_c0_seq2	0.199191	4.07737	3.8728
	comp98030_c0_seq1	1.79956	378.286	805.083
	comp98348_c0_seq1	0	4.97314	7.17875
APX	comp1013133_c0_seq1	0.209734	0.23851	1.4915
	comp102571_c0_seq1	0.131429	11.4388	5.00744
	comp1042287_c0_seq1	0.0296018	0.504948	0.688943
	comp107498_c0_seq1	15.9727	239.923	198.076
	comp47003_c1_seq1	0.281069	4.40221	1.67392
	comp77200_c0_seq1	0	1.17274	0.88893
	comp97274_c0_seq2	0.893248	3.18683	3.88004
	comp99325_c0_seq1	0.00794143	5.4186	3.93611
GR	comp102963_c0_seq2	9.08097	27.354	46.1585
GST	comp102946_c0_seq1	2.35753	12.7106	11.2134
	comp113922_c0_seq1	12.1788	45.2541	40.1639
	comp121414_c0_seq1	0	35.6836	13.425
	comp2047645_c0_seq1	0	0.217889	0.495474
	comp26616_c0_seq1	0.550378	0	0
	comp3880118_c0_seq1	0.584673	0	0
	comp44529_c0_seq1	0.017739	4.72043	5.93282
	comp88705_c0_seq1	386.864	56.0145	65.8516
	comp92860_c0_seq1	0.176121	180.056	191.381
	comp96056_c0_seq1	35.4447	335.113	606.049
SOD	comp25180_c0_seq1	0.38315	0.41497	0
	comp68319_c0_seq1	22.6255	122.901	122.982
POD	comp101180_c0_seq1	0.895212	129.375	123.347
	comp1328_c0_seq1	0	0.50271	0.584276
	comp140350_c0_seq1	0	6.47565	5.78026
	comp1647495_c0_seq1	0	0.390535	0.532839
	comp2012951_c0_seq1	0	0.363498	0.661267
	comp293863_c0_seq1	0.0203196	1.62907	0.831973
	comp41436_c0_seq1	3.7276	0	0
	comp42851_c0_seq1	0.0661329	2.08071	3.30634
	comp435069_c0_seq1	0.0338177	2.59588	1.22432
	comp43737_c0_seq2	0.25184	16.4357	5.52355
	comp68175_c0_seq1	0.504529	24.2091	62.0695
	comp68441_c0_seq1	74.7013	248.709	463.615
	comp719694_c0_seq1	0.0645492	0.587243	1.16845
	comp85862_c1_seq2	0.299343	2.92039	1.83337
	comp89869_c0_seq1	0.434953	4.06302	3.30737
	comp92418_c0_seq1	0.160982	1.67813	1.53798
	comp93491_c0_seq2	76.8296	8.11164	8.09271
	comp93889_c0_seq3	0.761286	5.06615	3.49984
	comp939815_c0_seq1	0	0.100275	1.06411
	comp95104_c2_seq2	0.739444	228.98	177.666
	comp95228_c0_seq3	0.0494317	8.51639	9.43801
	comp96496_c1_seq1	2.58847	25.8351	20.5341
Phytoene	comp69105_c0_seq4	2.41642	10.8754	20.5762
Naringenin	comp40090_c0_seq1	0.0308661	1.29874	1.90235
Permease	comp25699_c0_seq1	0.299871	0.467676	0.0147706
	comp3276274_c0_seq1	0	0	0.503306
	comp3284999_c0_seq1	0	0	0.573098
	comp3414377_c0_seq1	0.421205	0.442149	0
	comp3621452_c0_seq1	0	0	0.51786
	comp5883957_c0_seq1	0.430607	0	0
	comp70390_c0_seq1	0.40664	0.43353	0
	comp76132_c1_seq1	0.385903	0.313464	0
	comp79507_c1_seq1	0.489825	0.519895	0
	comp80108_c0_seq1	0.307093	0.421982	0
	comp85624_c0_seq1	0.253279	1.90819	4.72124
	comp94796_c1_seq1	0.400838	0.547	0
carotene	comp77040_c0_seq2	0.0787745	1.06006	0.667709
P450	comp100434_c0_seq1	0.56278	8.18751	8.0294
	comp101104_c0_seq4	0.754007	5.91393	3.37398
	comp101624_c0_seq2	5.69392	0.578629	0.83542
	comp101897_c2_seq2	3.07685	46.4736	63.3137
	comp103968_c2_seq1	3.649	11.302	12.8431
	comp104418_c1_seq18	8.2368	43.9354	36.6821
	comp107093_c0_seq1	49.4296	224.915	227.621
	comp112145_c0_seq1	0.0565034	34.6231	38.6151
	comp2069515_c0_seq1	0	0.472547	0.332602
	comp2620793_c0_seq1	0.760839	0	0
	comp52562_c0_seq1	0	0.323109	0.79597
	comp67978_c0_seq1	5.76864	19.8431	25.9407
	comp71602_c1_seq2	0.231185	2.02164	6.92666
	comp76767_c0_seq1	0.441632	4.33739	4.74121
	comp84132_c0_seq1	0.307148	3.15703	2.86142
	comp88370_c1_seq1	1.29238	11.7984	8.57172
	comp92664_c0_seq1	447.754	153.441	92.2577
	comp938805_c0_seq1	1.1579	0.254857	0.128786
	comp992933_c0_seq1	0.0620781	0.794197	0.829414
	comp99358_c0_seq3	0.377521	58.5422	36.8808
	comp99358_c1_seq2	0.0920854	49.4277	37.5451
LOX	comp105274_c0_seq2	5.56128	47.9033	31.9029
	comp183614_c0_seq1	0	1.19454	4.11892
	comp35742_c0_seq2	0.0549014	1.06138	2.43721
	comp45990_c0_seq1	0.134382	5.70209	3.45336
	comp45990_c1_seq1	0.0773989	3.76277	2.48521
	comp98548_c0_seq2	173.148	7.05018	18.6632
AOS	comp43483_c0_seq1	1.47965	18.1615	34.2924
	comp91414_c0_seq1	9.88327	2.02601	6.87203
AOC	comp91807_c0_seq1	2.77675	17.7455	30.2731
OPAR	comp96594_c0_seq1	0.090089	12.2939	7.99853
	comp97402_c1_seq1	0.592674	4.91912	5.83316
	comp105227_c1_seq1	0.107158	110.703	144.886
	comp43315_c0_seq1	31.4779	126.292	103.393
	comp89352_c0_seq1	0	5.42206	3.59613
	comp90389_c0_seq1	0	4.98322	2.86549
PAL	comp48278_c0_seq1	1.50496	0.228192	0.288279
PBS3	comp1495208_c0_seq1	0	0.454969	0.721076
	comp74418_c0_seq1	0.0711076	2.42591	1.83882
	comp75738_c0_seq3	4.21017	0.199492	0.472541
	comp97091_c0_seq2	0.174595	3.07751	2.76917
ICS	comp40207_c0_seq1	1.43733	0.209555	0.127073
EPS1	comp95741_c2_seq1	0.0670218	40.0141	35.7609
	comp102184_c0_seq1	0.373235	2.32029	10.1558
	comp103356_c0_seq1	0.409909	71.9698	60.4621
	comp125484_c0_seq1	0	16.8095	21.9723
	comp393415_c0_seq1	0.157176	1.38524	2.10001
	comp104887_c8_seq1	0.718719	123.492	148.031
PDG	comp3039104_c0_seq1	0.27795	0.421447	0
	comp3828454_c0_seq1	0.267093	0.327103	0
	comp94796_c1_seq1	0.400838	0.547	0
TPS	comp104927_c0_seq7	0.520926	4.83792	3.45921
	comp42590_c0_seq1	3.03714	7.28445	11.3763
	comp53875_c0_seq1	1.94075	10.8185	9.33953
	comp72442_c0_seq1	0	1.6736	1.679
	comp75321_c0_seq1	0.0362913	1.19684	1.31387
	comp78400_c0_seq1	0	0.963626	2.13507
	comp84765_c0_seq1	0	1.4389	0.941944
	comp87542_c0_seq1	2.20459	23.8331	32.9826
